# Supplementary material for: Dietary Eggshell Membrane Powder Improves Survival Rate and Ameliorates Gut Dysbiosis in Interleukin-10 Knockout Mice
Source: Front Nutr. 2022 May 19;9:895665. doi: 10.3389/fnut.2022.895665 (PMC9162118; doi:10.3389/fnut.2022.895665)
Supplement: Supplementary file 3 [file Table_3.XLSX]

## Sheet: Tables Legends
Table Legends
Table S3: The phylum level of the mice gut microbiota.
Table S4: The class level of the mice gut microbiota.
Table S5: The Order level of the mice gut microbiota.
Table S6: The family level of the mice gut microbiota.
Table S7: The genus level of the mice gut microbiota.
Table S8: Alpha diversity indexes of the mice gut microbiota.

## Sheet: Table S3
Table S3: The phylum level of the mice gut microbiota.
Taxon	KO11	KO12	KO13	KO14	KO15	KO16	KO17	KOE21	KOE22	KOE23	KOE24	KOE25	KOE26	KOE27	WT1	WT2	WT3	WT4	WT5	WT6	WT7	WT8
Unassigned;Other	0.0180129	0.0157878	0.0158938	0.0167767	0.0151521	0.0149755	0.0182602	0.0179776	0.0183661	0.0205559	0.0169887	0.0162823	0.016247	0.0156112	0.0172712	0.0171299	0.0206619	0.0164942	0.0161763	0.0178716	0.0170946	0.0270547
k__Bacteria;p__Actinobacteria	0.00151874	0.000282556	0.00201321	0.00300215	0.0067107	0.000741709	0.00339067	0.0012715	0.00123618	0.000565111	0.000388514	0.000211917	0.000282556	0.000918306	0.000988945	0.00321407	0.000988945	0.00211917	0.000918306	0.00243704	0.000282556	0.000706389
k__Bacteria;p__Bacteroidetes	0.874121	0.756225	0.649984	0.754353	0.636669	0.729983	0.640095	0.537774	0.714689	0.699325	0.503479	0.761664	0.508812	0.481616	0.457246	0.479497	0.580334	0.536715	0.636386	0.623706	0.440787	0.511108
k__Bacteria;p__Cyanobacteria	0.00445025	0.010172	0.00282556	0.00674602	0.0103133	0.0217921	0.0052626	0.0149755	0.00430897	0.0164236	0.013704	0.00409706	0.00872391	0.0126797	0.00218981	0.0078056	0.0036379	0.0081588	0.00911242	0.00268428	0.00639282	0.0205206
k__Bacteria;p__Deferribacteres	0.000282556	0	0.000211917	7.06389e-05	0.000105958	0.000494473	0.000706389	0.00102426	0.000211917	0.000176597	0.000812348	0.000317875	0.000706389	0.000423834	0.000353195	0	0.000282556	0.000282556	0.000141278	0.000388514	0.000282556	0.000105958
k__Bacteria;p__Firmicutes	0.0938438	0.104581	0.211952	0.181048	0.244411	0.17741	0.282768	0.295977	0.204394	0.21001	0.402713	0.150072	0.450111	0.386148	0.316533	0.279236	0.331403	0.285805	0.226398	0.262953	0.324303	0.339773
k__Bacteria;p__Proteobacteria	0.00480345	0.0166355	0.0131035	0.0182602	0.0149755	0.0398404	0.0245823	0.0124325	0.00565111	0.00974817	0.00575707	0.00370854	0.00367322	0.00434429	0.0179776	0.0332003	0.017024	0.01879	0.00858263	0.00964221	0.00978349	0.0300215
k__Bacteria;p__TM7	0	7.06389e-05	7.06389e-05	0.000459153	0.000918306	0	0.000141278	3.53195e-05	7.06389e-05	0.000141278	0.000353195	3.53195e-05	0.000423834	0.000282556	0.000141278	0.000282556	0.000317875	0.000211917	0.000247236	0.000317875	0.00063575	0.000423834
k__Bacteria;p__Tenericutes	0	0	0	0	3.53195e-05	0	0	0.000211917	0	7.06389e-05	0.000105958	3.53195e-05	0	0.000388514	7.06389e-05	0.00173065	0.00063575	0.000105958	7.06389e-05	0.000494473	0.00240172	0.000141278
k__Bacteria;p__Verrucomicrobia	0.00296684	0.0962455	0.103945	0.0192844	0.0707096	0.0147635	0.0247943	0.11832	0.0510719	0.0429838	0.0556988	0.063575	0.0110197	0.0975877	0.187228	0.177904	0.0447144	0.131318	0.101967	0.0795041	0.198036	0.0701445

## Sheet: Table S4
Table S4: The class level of the mice gut microbiota.
Taxon	KO11	KO12	KO13	KO14	KO15	KO16	KO17	KOE21	KOE22	KOE23	KOE24	KOE25	KOE26	KOE27	WT1	WT2	WT3	WT4	WT5	WT6	WT7	WT8
Unassigned;Other;Other	0.0180129	0.0157878	0.0158938	0.0167767	0.0151521	0.0149755	0.0182602	0.0179776	0.0183661	0.0205559	0.0169887	0.0162823	0.016247	0.0156112	0.0172712	0.0171299	0.0206619	0.0164942	0.0161763	0.0178716	0.0170946	0.0270547
k__Bacteria;p__Actinobacteria;c__Actinobacteria	0.00105958	0.000247236	0.00134214	0.0014481	0.00621623	0.000600431	0.0028962	0.00063575	0.000847667	0.000388514	0.000317875	0.000105958	0.000211917	0.00063575	0.000847667	0.00257832	0.000812348	0.00123618	0.000706389	0.00187193	0.000176597	0.000282556
k__Bacteria;p__Actinobacteria;c__Coriobacteriia	0.000459153	3.53195e-05	0.00067107	0.00155406	0.000494473	0.000141278	0.000494473	0.00063575	0.000388514	0.000176597	7.06389e-05	0.000105958	7.06389e-05	0.000282556	0.000141278	0.00063575	0.000176597	0.000882987	0.000211917	0.000565111	0.000105958	0.000423834
k__Bacteria;p__Bacteroidetes;c__Bacteroidia	0.874121	0.756225	0.649984	0.754353	0.636669	0.729983	0.640095	0.537774	0.714689	0.699325	0.503479	0.761664	0.508812	0.481616	0.45721	0.479497	0.580334	0.536715	0.636386	0.623706	0.440787	0.511108
k__Bacteria;p__Bacteroidetes;c__Flavobacteriia	0	0	0	0	0	0	0	0	0	0	0	0	0	0	3.53195e-05	0	0	0	0	0	0	0
k__Bacteria;p__Cyanobacteria;c__4C0d-2	0.00445025	0.010172	0.00282556	0.00674602	0.0103133	0.0217921	0.0052626	0.0149755	0.00430897	0.0164236	0.013704	0.00409706	0.00872391	0.0126797	0.00218981	0.0078056	0.0036379	0.0081588	0.00911242	0.00268428	0.00639282	0.0205206
k__Bacteria;p__Deferribacteres;c__Deferribacteres	0.000282556	0	0.000211917	7.06389e-05	0.000105958	0.000494473	0.000706389	0.00102426	0.000211917	0.000176597	0.000812348	0.000317875	0.000706389	0.000423834	0.000353195	0	0.000282556	0.000282556	0.000141278	0.000388514	0.000282556	0.000105958
k__Bacteria;p__Firmicutes;c__Bacilli	3.53195e-05	0	0.000141278	0.000141278	0.000176597	3.53195e-05	0.000141278	0	7.06389e-05	3.53195e-05	0.000105958	0	0	7.06389e-05	0	0	0	0.000105958	0	0	0	3.53195e-05
k__Bacteria;p__Firmicutes;c__Clostridia	0.0935259	0.104475	0.21174	0.180624	0.243846	0.177198	0.28252	0.295906	0.204252	0.209904	0.402607	0.150002	0.449899	0.386006	0.316427	0.278953	0.331155	0.285664	0.226292	0.262812	0.324268	0.339738
k__Bacteria;p__Firmicutes;c__Erysipelotrichi	0.000282556	0.000105958	7.06389e-05	0.000282556	0.000388514	0.000176597	0.000105958	7.06389e-05	7.06389e-05	7.06389e-05	0	7.06389e-05	0.000211917	7.06389e-05	0.000105958	0.000282556	0.000247236	3.53195e-05	0.000105958	0.000141278	3.53195e-05	0
k__Bacteria;p__Proteobacteria;c__Alphaproteobacteria	0.002543	0.0145163	0.00738177	0.0150814	0.0135627	0.0394518	0.0232049	0.0106312	0.00392046	0.00731113	0.00483877	0.00240172	0.0016247	0.00275492	0.0160704	0.0301275	0.0146929	0.0167061	0.00752305	0.007629	0.00724049	0.0285028
k__Bacteria;p__Proteobacteria;c__Betaproteobacteria	0.000494473	0.000211917	0.000317875	0.000565111	0.000388514	0.000211917	0.000105958	0.000353195	0.000706389	0.00169533	0.000105958	0.000812348	0.000777028	0.000176597	0	0.000105958	0.00102426	0.000812348	0.000459153	0.000459153	0.000211917	0.000353195
k__Bacteria;p__Proteobacteria;c__Deltaproteobacteria	0.000176597	0.000317875	0.000176597	7.06389e-05	0.000600431	3.53195e-05	0.00116554	0.00137746	0.000777028	0.000459153	0.000777028	0.000388514	0.00113022	0.00120086	0.00190725	0.00293152	0.00130682	0.000953626	0.000565111	0.00155406	0.00229577	0.00113022
k__Bacteria;p__Proteobacteria;c__Gammaproteobacteria	0.00158938	0.00158938	0.00522728	0.002543	0.000423834	0.000141278	0.000105958	7.06389e-05	0.000247236	0.000282556	3.53195e-05	0.000105958	0.000141278	0.000211917	0	3.53195e-05	0	0.000317875	3.53195e-05	0	3.53195e-05	3.53195e-05
k__Bacteria;p__TM7;c__TM7-3	0	7.06389e-05	7.06389e-05	0.000459153	0.000918306	0	0.000141278	3.53195e-05	7.06389e-05	0.000141278	0.000353195	3.53195e-05	0.000423834	0.000282556	0.000141278	0.000282556	0.000317875	0.000211917	0.000247236	0.000317875	0.00063575	0.000423834
k__Bacteria;p__Tenericutes;c__Mollicutes	0	0	0	0	3.53195e-05	0	0	0.000211917	0	7.06389e-05	0.000105958	3.53195e-05	0	0.000388514	7.06389e-05	0.00173065	0.00063575	0.000105958	7.06389e-05	0.000494473	0.00240172	0.000141278
k__Bacteria;p__Verrucomicrobia;c__Verrucomicrobiae	0.00296684	0.0962455	0.103945	0.0192844	0.0707096	0.0147635	0.0247943	0.11832	0.0510719	0.0429838	0.0556988	0.063575	0.0110197	0.0975877	0.187228	0.177904	0.0447144	0.131318	0.101967	0.0795041	0.198036	0.0701445

## Sheet: Table S5
Table S5: The Order level of the mice gut microbiota.
Taxon	KO11	KO12	KO13	KO14	KO15	KO16	KO17	KOE21	KOE22	KOE23	KOE24	KOE25	KOE26	KOE27	WT1	WT2	WT3	WT4	WT5	WT6	WT7	WT8
Unassigned;Other;Other;Other	0.0180129	0.0157878	0.0158938	0.0167767	0.0151521	0.0149755	0.0182602	0.0179776	0.0183661	0.0205559	0.0169887	0.0162823	0.016247	0.0156112	0.0172712	0.0171299	0.0206619	0.0164942	0.0161763	0.0178716	0.0170946	0.0270547
k__Bacteria;p__Actinobacteria;c__Actinobacteria;o__Bifidobacteriales	0.00105958	0.000247236	0.00134214	0.0014481	0.00621623	0.000600431	0.0028962	0.00063575	0.000847667	0.000388514	0.000317875	0.000105958	0.000211917	0.00063575	0.000847667	0.00257832	0.000812348	0.00123618	0.000706389	0.00187193	0.000176597	0.000282556
k__Bacteria;p__Actinobacteria;c__Coriobacteriia;o__Coriobacteriales	0.000459153	3.53195e-05	0.00067107	0.00155406	0.000494473	0.000141278	0.000494473	0.00063575	0.000388514	0.000176597	7.06389e-05	0.000105958	7.06389e-05	0.000282556	0.000141278	0.00063575	0.000176597	0.000882987	0.000211917	0.000565111	0.000105958	0.000423834
k__Bacteria;p__Bacteroidetes;c__Bacteroidia;o__Bacteroidales	0.874121	0.756225	0.649984	0.754353	0.636669	0.729983	0.640095	0.537774	0.714689	0.699325	0.503479	0.761664	0.508812	0.481616	0.45721	0.479497	0.580334	0.536715	0.636386	0.623706	0.440787	0.511108
k__Bacteria;p__Bacteroidetes;c__Flavobacteriia;o__Flavobacteriales	0	0	0	0	0	0	0	0	0	0	0	0	0	0	3.53195e-05	0	0	0	0	0	0	0
k__Bacteria;p__Cyanobacteria;c__4C0d-2;o__YS2	0.00445025	0.010172	0.00282556	0.00674602	0.0103133	0.0217921	0.0052626	0.0149755	0.00430897	0.0164236	0.013704	0.00409706	0.00872391	0.0126797	0.00218981	0.0078056	0.0036379	0.0081588	0.00911242	0.00268428	0.00639282	0.0205206
k__Bacteria;p__Deferribacteres;c__Deferribacteres;o__Deferribacterales	0.000282556	0	0.000211917	7.06389e-05	0.000105958	0.000494473	0.000706389	0.00102426	0.000211917	0.000176597	0.000812348	0.000317875	0.000706389	0.000423834	0.000353195	0	0.000282556	0.000282556	0.000141278	0.000388514	0.000282556	0.000105958
k__Bacteria;p__Firmicutes;c__Bacilli;o__Lactobacillales	3.53195e-05	0	0.000141278	0.000141278	0.000176597	3.53195e-05	0.000141278	0	7.06389e-05	3.53195e-05	0.000105958	0	0	7.06389e-05	0	0	0	0.000105958	0	0	0	3.53195e-05
k__Bacteria;p__Firmicutes;c__Clostridia;o__Clostridiales	0.0935259	0.104475	0.21174	0.180624	0.243846	0.177198	0.28252	0.295906	0.204252	0.209904	0.402607	0.150002	0.449899	0.386006	0.316427	0.278953	0.331155	0.285664	0.226292	0.262812	0.324268	0.339738
k__Bacteria;p__Firmicutes;c__Erysipelotrichi;o__Erysipelotrichales	0.000282556	0.000105958	7.06389e-05	0.000282556	0.000388514	0.000176597	0.000105958	7.06389e-05	7.06389e-05	7.06389e-05	0	7.06389e-05	0.000211917	7.06389e-05	0.000105958	0.000282556	0.000247236	3.53195e-05	0.000105958	0.000141278	3.53195e-05	0
k__Bacteria;p__Proteobacteria;c__Alphaproteobacteria;o__	0	0	0	0	0	0	0	7.06389e-05	0.000176597	7.06389e-05	0	0	3.53195e-05	0	0	0	0	0	0	0	0	0
k__Bacteria;p__Proteobacteria;c__Alphaproteobacteria;o__RF32	0.002543	0.0145163	0.00738177	0.0150814	0.0135627	0.0394518	0.0232049	0.0105605	0.00374386	0.00724049	0.00483877	0.00233108	0.00158938	0.00275492	0.0160704	0.0301275	0.0146929	0.0167061	0.00752305	0.007629	0.00724049	0.0285028
k__Bacteria;p__Proteobacteria;c__Alphaproteobacteria;o__Rhodospirillales	0	0	0	0	0	0	0	0	0	0	0	7.06389e-05	0	0	0	0	0	0	0	0	0	0
k__Bacteria;p__Proteobacteria;c__Betaproteobacteria;o__Burkholderiales	0.000494473	0.000211917	0.000317875	0.000565111	0.000388514	0.000211917	0.000105958	0.000353195	0.000706389	0.00169533	0.000105958	0.000812348	0.000777028	0.000176597	0	0.000105958	0.00102426	0.000812348	0.000459153	0.000459153	0.000211917	0.000353195
k__Bacteria;p__Proteobacteria;c__Deltaproteobacteria;o__Desulfovibrionales	0.000176597	0.000317875	0.000176597	7.06389e-05	0.000600431	3.53195e-05	0.00116554	0.00137746	0.000777028	0.000459153	0.000777028	0.000388514	0.00113022	0.00120086	0.00190725	0.00293152	0.00130682	0.000953626	0.000565111	0.00155406	0.00229577	0.00113022
k__Bacteria;p__Proteobacteria;c__Gammaproteobacteria;o__Enterobacteriales	0.00158938	0.00158938	0.00522728	0.002543	0.000423834	0.000141278	0.000105958	7.06389e-05	0.000247236	0.000282556	3.53195e-05	0.000105958	0.000141278	0.000211917	0	3.53195e-05	0	0.000317875	3.53195e-05	0	3.53195e-05	3.53195e-05
k__Bacteria;p__TM7;c__TM7-3;o__CW040	0	7.06389e-05	7.06389e-05	0.000459153	0.000918306	0	0.000141278	3.53195e-05	7.06389e-05	0.000141278	0.000353195	3.53195e-05	0.000423834	0.000282556	0.000141278	0.000282556	0.000317875	0.000211917	0.000247236	0.000317875	0.00063575	0.000423834
k__Bacteria;p__Tenericutes;c__Mollicutes;o__Anaeroplasmatales	0	0	0	0	0	0	0	0.000211917	0	7.06389e-05	0.000105958	3.53195e-05	0	0.000388514	7.06389e-05	0.00173065	0.00063575	0.000105958	7.06389e-05	0.000494473	0.0023664	0.000141278
k__Bacteria;p__Tenericutes;c__Mollicutes;o__RF39	0	0	0	0	3.53195e-05	0	0	0	0	0	0	0	0	0	0	0	0	0	0	0	3.53195e-05	0
k__Bacteria;p__Verrucomicrobia;c__Verrucomicrobiae;o__Verrucomicrobiales	0.00296684	0.0962455	0.103945	0.0192844	0.0707096	0.0147635	0.0247943	0.11832	0.0510719	0.0429838	0.0556988	0.063575	0.0110197	0.0975877	0.187228	0.177904	0.0447144	0.131318	0.101967	0.0795041	0.198036	0.0701445

## Sheet: Table S6
Table S6: The family level of the mice gut microbiota.
Taxon	KO11	KO12	KO13	KO14	KO15	KO16	KO17	KOE21	KOE22	KOE23	KOE24	KOE25	KOE26	KOE27	WT1	WT2	WT3	WT4	WT5	WT6	WT7	WT8
Unassigned;Other;Other;Other;Other	0.0180129	0.0157878	0.0158938	0.0167767	0.0151521	0.0149755	0.0182602	0.0179776	0.0183661	0.0205559	0.0169887	0.0162823	0.016247	0.0156112	0.0172712	0.0171299	0.0206619	0.0164942	0.0161763	0.0178716	0.0170946	0.0270547
k__Bacteria;p__Actinobacteria;c__Actinobacteria;o__Bifidobacteriales;f__Bifidobacteriaceae	0.00105958	0.000247236	0.00134214	0.0014481	0.00621623	0.000600431	0.0028962	0.00063575	0.000847667	0.000388514	0.000317875	0.000105958	0.000211917	0.00063575	0.000847667	0.00257832	0.000812348	0.00123618	0.000706389	0.00187193	0.000176597	0.000282556
k__Bacteria;p__Actinobacteria;c__Coriobacteriia;o__Coriobacteriales;f__Coriobacteriaceae	0.000459153	3.53195e-05	0.00067107	0.00155406	0.000494473	0.000141278	0.000494473	0.00063575	0.000388514	0.000176597	7.06389e-05	0.000105958	7.06389e-05	0.000282556	0.000141278	0.00063575	0.000176597	0.000882987	0.000211917	0.000565111	0.000105958	0.000423834
k__Bacteria;p__Bacteroidetes;c__Bacteroidia;o__Bacteroidales;Other	0.000565111	0.000282556	0.000176597	0.000317875	7.06389e-05	0.000529792	0.000353195	0	0.000211917	0.000353195	0.000211917	0.000176597	0.000282556	0.000176597	7.06389e-05	7.06389e-05	3.53195e-05	0.000141278	0.000247236	0.000141278	0	7.06389e-05
k__Bacteria;p__Bacteroidetes;c__Bacteroidia;o__Bacteroidales;f__	3.53195e-05	0	7.06389e-05	0	0	3.53195e-05	3.53195e-05	0	0.000176597	0.000105958	3.53195e-05	0.000282556	0.000176597	3.53195e-05	0	0.000105958	0.000105958	0.000105958	7.06389e-05	0.000141278	0.000105958	0
k__Bacteria;p__Bacteroidetes;c__Bacteroidia;o__Bacteroidales;f__Bacteroidaceae	0.551196	0.45827	0.43058	0.487621	0.388443	0.492636	0.332851	0.247448	0.384099	0.339738	0.219157	0.433476	0.182248	0.207467	0.181613	0.169357	0.185003	0.177798	0.250662	0.224702	0.155971	0.187511
k__Bacteria;p__Bacteroidetes;c__Bacteroidia;o__Bacteroidales;f__Porphyromonadaceae	0.0578533	0.0879101	0.038145	0.0479992	0.0349663	0.0431957	0.0477872	0.0219687	0.0361671	0.0430897	0.0138805	0.0464804	0.014375	0.021333	0.026313	0.0523788	0.0267015	0.0516017	0.0459859	0.0783033	0.0783739	0.0487762
k__Bacteria;p__Bacteroidetes;c__Bacteroidia;o__Bacteroidales;f__Prevotellaceae	0.000176597	3.53195e-05	0.000105958	0	3.53195e-05	0.000141278	3.53195e-05	0.000105958	0.000105958	0.000529792	7.06389e-05	0.000247236	3.53195e-05	0.000105958	3.53195e-05	3.53195e-05	7.06389e-05	7.06389e-05	0	0	3.53195e-05	0.000105958
k__Bacteria;p__Bacteroidetes;c__Bacteroidia;o__Bacteroidales;f__Rikenellaceae	0.0161763	0.0883693	0.0250062	0.0156465	0.0392399	0.0090771	0.0182602	0.00706389	0.0401936	0.0370148	0.0196376	0.0413944	0.0144103	0.0192491	0.0104899	0.00699325	0.0103133	0.0094303	0.0128563	0.00911242	0.00600431	0.00512132
k__Bacteria;p__Bacteroidetes;c__Bacteroidia;o__Bacteroidales;f__S24-7	0.184438	0.0547805	0.128528	0.136368	0.134002	0.149083	0.196694	0.226327	0.204429	0.226998	0.210645	0.203087	0.255678	0.193162	0.199696	0.212517	0.301805	0.255642	0.268605	0.261894	0.161728	0.227705
k__Bacteria;p__Bacteroidetes;c__Bacteroidia;o__Bacteroidales;f__[Odoribacteraceae]	0.0593014	0.0656589	0.0241585	0.0658708	0.0389927	0.0318582	0.0418536	0.0305513	0.0483877	0.0490234	0.0378625	0.0343305	0.0407587	0.0389574	0.0381803	0.0370148	0.0553103	0.0410765	0.0561933	0.0463391	0.0383216	0.0397697
k__Bacteria;p__Bacteroidetes;c__Bacteroidia;o__Bacteroidales;f__[Paraprevotellaceae]	0.00437961	0.000918306	0.00321407	0.000529792	0.000918306	0.00342599	0.00222513	0.00430897	0.000918306	0.00247236	0.00197789	0.00218981	0.000847667	0.00113022	0.000812348	0.00102426	0.000988945	0.000847667	0.00176597	0.00307279	0.000247236	0.00204853
k__Bacteria;p__Bacteroidetes;c__Flavobacteriia;o__Flavobacteriales;f__[Weeksellaceae]	0	0	0	0	0	0	0	0	0	0	0	0	0	0	3.53195e-05	0	0	0	0	0	0	0
k__Bacteria;p__Cyanobacteria;c__4C0d-2;o__YS2;f__	0.00445025	0.010172	0.00282556	0.00674602	0.0103133	0.0217921	0.0052626	0.0149755	0.00430897	0.0164236	0.013704	0.00409706	0.00872391	0.0126797	0.00218981	0.0078056	0.0036379	0.0081588	0.00911242	0.00268428	0.00639282	0.0205206
k__Bacteria;p__Deferribacteres;c__Deferribacteres;o__Deferribacterales;f__Deferribacteraceae	0.000282556	0	0.000211917	7.06389e-05	0.000105958	0.000494473	0.000706389	0.00102426	0.000211917	0.000176597	0.000812348	0.000317875	0.000706389	0.000423834	0.000353195	0	0.000282556	0.000282556	0.000141278	0.000388514	0.000282556	0.000105958
k__Bacteria;p__Firmicutes;c__Bacilli;o__Lactobacillales;f__Lactobacillaceae	3.53195e-05	0	0.000141278	0.000141278	0.000176597	3.53195e-05	0.000141278	0	7.06389e-05	3.53195e-05	0.000105958	0	0	7.06389e-05	0	0	0	0.000105958	0	0	0	3.53195e-05
k__Bacteria;p__Firmicutes;c__Clostridia;o__Clostridiales;Other	3.53195e-05	3.53195e-05	0.000176597	0.000141278	7.06389e-05	0.000211917	0.000247236	0.000105958	0.000105958	3.53195e-05	0.000105958	0	3.53195e-05	0.000211917	0.000105958	0.000211917	0.000247236	7.06389e-05	7.06389e-05	0.000105958	0.000529792	0.000211917
k__Bacteria;p__Firmicutes;c__Clostridia;o__Clostridiales;f__	0.0138452	0.010949	0.0165295	0.0196376	0.0571116	0.0344365	0.0643521	0.0783739	0.0625861	0.051849	0.133366	0.0133508	0.216014	0.168544	0.167591	0.122241	0.218839	0.124466	0.0442906	0.0945855	0.113305	0.176809
k__Bacteria;p__Firmicutes;c__Clostridia;o__Clostridiales;f__Christensenellaceae	0.000247236	0.000141278	0.000211917	0.000600431	0.000247236	0.000353195	0	0.000105958	0.000423834	0.000317875	0.000176597	0.000176597	0.000176597	0.000105958	7.06389e-05	3.53195e-05	0.000105958	0.000105958	0.000105958	0.000141278	7.06389e-05	0.000176597
k__Bacteria;p__Firmicutes;c__Clostridia;o__Clostridiales;f__Clostridiaceae	0.00791156	0.00561579	0.0738177	0.00875923	0.00067107	0.000812348	0.000317875	0.000282556	0.000353195	0.00201321	0	0.000388514	0.000953626	0.000282556	0.00204853	0.000494473	0.00448557	0.00137746	0.00063575	0.000317875	0.000317875	0.000388514
k__Bacteria;p__Firmicutes;c__Clostridia;o__Clostridiales;f__Dehalobacteriaceae	3.53195e-05	0	0	0	3.53195e-05	3.53195e-05	0.000141278	0	0	0	0	0	3.53195e-05	3.53195e-05	3.53195e-05	0	3.53195e-05	7.06389e-05	3.53195e-05	0	7.06389e-05	3.53195e-05
k__Bacteria;p__Firmicutes;c__Clostridia;o__Clostridiales;f__Eubacteriaceae	0	3.53195e-05	0	0	0	0	0	0	0	0	0	0	0	0	0	0	0	0	0	0	0	0
k__Bacteria;p__Firmicutes;c__Clostridia;o__Clostridiales;f__Lachnospiraceae	0.0110197	0.0118673	0.0334829	0.0613499	0.0461272	0.0330943	0.0356727	0.0186134	0.0253241	0.0151874	0.0215096	0.0110197	0.0246177	0.0119733	0.0215802	0.0407233	0.0285734	0.0299156	0.0107724	0.0281496	0.0268075	0.0288913
k__Bacteria;p__Firmicutes;c__Clostridia;o__Clostridiales;f__Peptococcaceae	3.53195e-05	0	0	3.53195e-05	0	0	0	0	0	0	0	0	0	0	0	0	0	0	0	0	0	0
k__Bacteria;p__Firmicutes;c__Clostridia;o__Clostridiales;f__Peptostreptococcaceae	0.00102426	0.000176597	0.0092537	0.00067107	0.000105958	0.000353195	7.06389e-05	0.000600431	0.000105958	0.000353195	0	0.000388514	0.000105958	0.000105958	0.000777028	3.53195e-05	0	0.000282556	7.06389e-05	0.000105958	7.06389e-05	0.000176597
k__Bacteria;p__Firmicutes;c__Clostridia;o__Clostridiales;f__Ruminococcaceae	0.0593367	0.0756543	0.0780207	0.089111	0.139194	0.10783	0.181613	0.197648	0.114824	0.139794	0.247236	0.124607	0.207961	0.2045	0.124183	0.114824	0.0783033	0.12934	0.170275	0.139265	0.182814	0.132907
k__Bacteria;p__Firmicutes;c__Clostridia;o__Clostridiales;f__[Mogibacteriaceae]	3.53195e-05	0	0.000247236	0.000317875	0.000282556	7.06389e-05	0.000105958	0.000176597	0.000529792	0.000353195	0.000211917	7.06389e-05	0	0.000247236	3.53195e-05	0.000388514	0.000565111	3.53195e-05	3.53195e-05	0.000141278	0.000282556	0.000141278
k__Bacteria;p__Firmicutes;c__Erysipelotrichi;o__Erysipelotrichales;f__Erysipelotrichaceae	0.000282556	0.000105958	7.06389e-05	0.000282556	0.000388514	0.000176597	0.000105958	7.06389e-05	7.06389e-05	7.06389e-05	0	7.06389e-05	0.000211917	7.06389e-05	0.000105958	0.000282556	0.000247236	3.53195e-05	0.000105958	0.000141278	3.53195e-05	0
k__Bacteria;p__Proteobacteria;c__Alphaproteobacteria;o__;f__	0	0	0	0	0	0	0	7.06389e-05	0.000176597	7.06389e-05	0	0	3.53195e-05	0	0	0	0	0	0	0	0	0
k__Bacteria;p__Proteobacteria;c__Alphaproteobacteria;o__RF32;f__	0.002543	0.0145163	0.00738177	0.0150814	0.0135627	0.0394518	0.0232049	0.0105605	0.00374386	0.00724049	0.00483877	0.00233108	0.00158938	0.00275492	0.0160704	0.0301275	0.0146929	0.0167061	0.00752305	0.007629	0.00724049	0.0285028
k__Bacteria;p__Proteobacteria;c__Alphaproteobacteria;o__Rhodospirillales;f__Acetobacteraceae	0	0	0	0	0	0	0	0	0	0	0	7.06389e-05	0	0	0	0	0	0	0	0	0	0
k__Bacteria;p__Proteobacteria;c__Betaproteobacteria;o__Burkholderiales;f__	0	0	7.06389e-05	0	0	0	0	0	0	0	0	0	0	0	0	0	0	0	0	0	0	0
k__Bacteria;p__Proteobacteria;c__Betaproteobacteria;o__Burkholderiales;f__Alcaligenaceae	0.000494473	0.000211917	0.000247236	0.000565111	0.000388514	0.000211917	0.000105958	0.000353195	0.000706389	0.00169533	0.000105958	0.000812348	0.000777028	0.000176597	0	0.000105958	0.00102426	0.000812348	0.000459153	0.000459153	0.000211917	0.000353195
k__Bacteria;p__Proteobacteria;c__Deltaproteobacteria;o__Desulfovibrionales;f__Desulfovibrionaceae	0.000176597	0.000317875	0.000176597	7.06389e-05	0.000600431	3.53195e-05	0.00116554	0.00137746	0.000777028	0.000459153	0.000777028	0.000388514	0.00113022	0.00120086	0.00190725	0.00293152	0.00130682	0.000953626	0.000565111	0.00155406	0.00229577	0.00113022
k__Bacteria;p__Proteobacteria;c__Gammaproteobacteria;o__Enterobacteriales;f__Enterobacteriaceae	0.00158938	0.00158938	0.00522728	0.002543	0.000423834	0.000141278	0.000105958	7.06389e-05	0.000247236	0.000282556	3.53195e-05	0.000105958	0.000141278	0.000211917	0	3.53195e-05	0	0.000317875	3.53195e-05	0	3.53195e-05	3.53195e-05
k__Bacteria;p__TM7;c__TM7-3;o__CW040;f__F16	0	7.06389e-05	7.06389e-05	0.000459153	0.000918306	0	0.000141278	3.53195e-05	7.06389e-05	0.000141278	0.000353195	3.53195e-05	0.000423834	0.000282556	0.000141278	0.000282556	0.000317875	0.000211917	0.000247236	0.000317875	0.00063575	0.000423834
k__Bacteria;p__Tenericutes;c__Mollicutes;o__Anaeroplasmatales;f__Anaeroplasmataceae	0	0	0	0	0	0	0	0.000211917	0	7.06389e-05	0.000105958	3.53195e-05	0	0.000388514	7.06389e-05	0.00173065	0.00063575	0.000105958	7.06389e-05	0.000494473	0.0023664	0.000141278
k__Bacteria;p__Tenericutes;c__Mollicutes;o__RF39;f__	0	0	0	0	3.53195e-05	0	0	0	0	0	0	0	0	0	0	0	0	0	0	0	3.53195e-05	0
k__Bacteria;p__Verrucomicrobia;c__Verrucomicrobiae;o__Verrucomicrobiales;f__Verrucomicrobiaceae	0.00296684	0.0962455	0.103945	0.0192844	0.0707096	0.0147635	0.0247943	0.11832	0.0510719	0.0429838	0.0556988	0.063575	0.0110197	0.0975877	0.187228	0.177904	0.0447144	0.131318	0.101967	0.0795041	0.198036	0.0701445

## Sheet: Table S7
Table S7: The genus level of the mice gut microbiota.
Taxon	KO11	KO12	KO13	KO14	KO15	KO16	KO17	KOE21	KOE22	KOE23	KOE24	KOE25	KOE26	KOE27	WT1	WT2	WT3	WT4	WT5	WT6	WT7	WT8
Unassigned;Other;Other;Other;Other;Other	0.0180129	0.0157878	0.0158938	0.0167767	0.0151521	0.0149755	0.0182602	0.0179776	0.0183661	0.0205559	0.0169887	0.0162823	0.016247	0.0156112	0.0172712	0.0171299	0.0206619	0.0164942	0.0161763	0.0178716	0.0170946	0.0270547
k__Bacteria;p__Actinobacteria;c__Actinobacteria;o__Bifidobacteriales;f__Bifidobacteriaceae;g__Bifidobacterium	0.00105958	0.000247236	0.00134214	0.0014481	0.00621623	0.000600431	0.0028962	0.00063575	0.000847667	0.000388514	0.000317875	0.000105958	0.000211917	0.00063575	0.000847667	0.00257832	0.000812348	0.00123618	0.000706389	0.00187193	0.000176597	0.000282556
k__Bacteria;p__Actinobacteria;c__Coriobacteriia;o__Coriobacteriales;f__Coriobacteriaceae;g__	0.000459153	3.53195e-05	0.000600431	0.00137746	0.000459153	0.000105958	0.000459153	0.00063575	0.000105958	0.000105958	7.06389e-05	0.000105958	3.53195e-05	0.000247236	0.000141278	0.000529792	0.000141278	0.000706389	0.000141278	0.000494473	0.000105958	0.000353195
k__Bacteria;p__Actinobacteria;c__Coriobacteriia;o__Coriobacteriales;f__Coriobacteriaceae;g__Adlercreutzia	0	0	7.06389e-05	0.000176597	3.53195e-05	3.53195e-05	3.53195e-05	0	0.000282556	7.06389e-05	0	0	3.53195e-05	3.53195e-05	0	0.000105958	3.53195e-05	0.000176597	7.06389e-05	7.06389e-05	0	7.06389e-05
k__Bacteria;p__Bacteroidetes;c__Bacteroidia;o__Bacteroidales;Other;Other	0.000565111	0.000282556	0.000176597	0.000317875	7.06389e-05	0.000529792	0.000353195	0	0.000211917	0.000353195	0.000211917	0.000176597	0.000282556	0.000176597	7.06389e-05	7.06389e-05	3.53195e-05	0.000141278	0.000247236	0.000141278	0	7.06389e-05
k__Bacteria;p__Bacteroidetes;c__Bacteroidia;o__Bacteroidales;f__;g__	3.53195e-05	0	7.06389e-05	0	0	3.53195e-05	3.53195e-05	0	0.000176597	0.000105958	3.53195e-05	0.000282556	0.000176597	3.53195e-05	0	0.000105958	0.000105958	0.000105958	7.06389e-05	0.000141278	0.000105958	0
k__Bacteria;p__Bacteroidetes;c__Bacteroidia;o__Bacteroidales;f__Bacteroidaceae;Other	3.53195e-05	0	0	0	0	0	0	0	0	0	0	0	0	0	0	0	0	0	0	0	0	0
k__Bacteria;p__Bacteroidetes;c__Bacteroidia;o__Bacteroidales;f__Bacteroidaceae;g__Bacteroides	0.55116	0.45827	0.43058	0.487621	0.388443	0.492636	0.332851	0.247448	0.384099	0.339738	0.219157	0.433476	0.182248	0.207467	0.181613	0.169357	0.185003	0.177798	0.250662	0.224702	0.155971	0.187511
k__Bacteria;p__Bacteroidetes;c__Bacteroidia;o__Bacteroidales;f__Porphyromonadaceae;g__Parabacteroides	0.0578533	0.0879101	0.038145	0.0479992	0.0349663	0.0431957	0.0477872	0.0219687	0.0361671	0.0430897	0.0138805	0.0464804	0.014375	0.021333	0.026313	0.0523788	0.0267015	0.0516017	0.0459859	0.0783033	0.0783739	0.0487762
k__Bacteria;p__Bacteroidetes;c__Bacteroidia;o__Bacteroidales;f__Prevotellaceae;g__	0.000176597	0	3.53195e-05	0	0	0.000105958	0	0.000105958	0	0.000105958	3.53195e-05	0.000141278	0	3.53195e-05	3.53195e-05	3.53195e-05	0	0	0	0	3.53195e-05	7.06389e-05
k__Bacteria;p__Bacteroidetes;c__Bacteroidia;o__Bacteroidales;f__Prevotellaceae;g__Prevotella	0	3.53195e-05	7.06389e-05	0	3.53195e-05	3.53195e-05	3.53195e-05	0	0.000105958	0.000423834	3.53195e-05	0.000105958	3.53195e-05	7.06389e-05	0	0	7.06389e-05	7.06389e-05	0	0	0	3.53195e-05
k__Bacteria;p__Bacteroidetes;c__Bacteroidia;o__Bacteroidales;f__Rikenellaceae;g__	0.0161763	0.0883693	0.0250062	0.0156465	0.0392399	0.0090771	0.0182602	0.00706389	0.0401936	0.0370148	0.0196376	0.0413944	0.0144103	0.0192491	0.0104899	0.00699325	0.0103133	0.0094303	0.0128563	0.00911242	0.00600431	0.00512132
k__Bacteria;p__Bacteroidetes;c__Bacteroidia;o__Bacteroidales;f__S24-7;g__	0.184438	0.0547805	0.128528	0.136368	0.134002	0.149083	0.196694	0.226327	0.204429	0.226998	0.210645	0.203087	0.255678	0.193162	0.199696	0.212517	0.301805	0.255642	0.268605	0.261894	0.161728	0.227705
k__Bacteria;p__Bacteroidetes;c__Bacteroidia;o__Bacteroidales;f__[Odoribacteraceae];g__Odoribacter	0.0593014	0.0656589	0.0241585	0.0658708	0.0389927	0.0318582	0.0418536	0.0305513	0.0483877	0.0490234	0.0378625	0.0343305	0.0407587	0.0389574	0.0381803	0.0370148	0.0553103	0.0410765	0.0561933	0.0463391	0.0383216	0.0397697
k__Bacteria;p__Bacteroidetes;c__Bacteroidia;o__Bacteroidales;f__[Paraprevotellaceae];g__[Prevotella]	0.00437961	0.000918306	0.00321407	0.000529792	0.000918306	0.00342599	0.00222513	0.00430897	0.000918306	0.00247236	0.00197789	0.00218981	0.000847667	0.00113022	0.000812348	0.00102426	0.000988945	0.000847667	0.00176597	0.00307279	0.000247236	0.00204853
k__Bacteria;p__Bacteroidetes;c__Flavobacteriia;o__Flavobacteriales;f__[Weeksellaceae];g__Cloacibacterium	0	0	0	0	0	0	0	0	0	0	0	0	0	0	3.53195e-05	0	0	0	0	0	0	0
k__Bacteria;p__Cyanobacteria;c__4C0d-2;o__YS2;f__;g__	0.00445025	0.010172	0.00282556	0.00674602	0.0103133	0.0217921	0.0052626	0.0149755	0.00430897	0.0164236	0.013704	0.00409706	0.00872391	0.0126797	0.00218981	0.0078056	0.0036379	0.0081588	0.00911242	0.00268428	0.00639282	0.0205206
k__Bacteria;p__Deferribacteres;c__Deferribacteres;o__Deferribacterales;f__Deferribacteraceae;g__Mucispirillum	0.000282556	0	0.000211917	7.06389e-05	0.000105958	0.000494473	0.000706389	0.00102426	0.000211917	0.000176597	0.000812348	0.000317875	0.000706389	0.000423834	0.000353195	0	0.000282556	0.000282556	0.000141278	0.000388514	0.000282556	0.000105958
k__Bacteria;p__Firmicutes;c__Bacilli;o__Lactobacillales;f__Lactobacillaceae;g__Lactobacillus	3.53195e-05	0	0.000141278	0.000141278	0.000176597	3.53195e-05	0.000141278	0	7.06389e-05	3.53195e-05	0.000105958	0	0	7.06389e-05	0	0	0	0.000105958	0	0	0	3.53195e-05
k__Bacteria;p__Firmicutes;c__Clostridia;o__Clostridiales;Other;Other	3.53195e-05	3.53195e-05	0.000176597	0.000141278	7.06389e-05	0.000211917	0.000247236	0.000105958	0.000105958	3.53195e-05	0.000105958	0	3.53195e-05	0.000211917	0.000105958	0.000211917	0.000247236	7.06389e-05	7.06389e-05	0.000105958	0.000529792	0.000211917
k__Bacteria;p__Firmicutes;c__Clostridia;o__Clostridiales;f__;g__	0.0138452	0.010949	0.0165295	0.0196376	0.0571116	0.0344365	0.0643521	0.0783739	0.0625861	0.051849	0.133366	0.0133508	0.216014	0.168544	0.167591	0.122241	0.218839	0.124466	0.0442906	0.0945855	0.113305	0.176809
k__Bacteria;p__Firmicutes;c__Clostridia;o__Clostridiales;f__Christensenellaceae;Other	0	0	0	3.53195e-05	0	0	0	0	0	0	0	0	0	0	0	0	0	0	0	0	0	0
k__Bacteria;p__Firmicutes;c__Clostridia;o__Clostridiales;f__Christensenellaceae;g__	0.000247236	0.000141278	0.000211917	0.000565111	0.000247236	0.000353195	0	0.000105958	0.000423834	0.000317875	0.000176597	0.000176597	0.000176597	0.000105958	7.06389e-05	3.53195e-05	0.000105958	0.000105958	0.000105958	0.000141278	7.06389e-05	0.000176597
k__Bacteria;p__Firmicutes;c__Clostridia;o__Clostridiales;f__Clostridiaceae;Other	3.53195e-05	7.06389e-05	0.000282556	0.000105958	0	0	0	0	0	0	0	0	0	0	7.06389e-05	0	3.53195e-05	0	0	0	0	3.53195e-05
k__Bacteria;p__Firmicutes;c__Clostridia;o__Clostridiales;f__Clostridiaceae;g__	0.00745241	0.00536856	0.0690496	0.00808816	0.00063575	0.000812348	0.000317875	0.000282556	0.000317875	0.00187193	0	0.000388514	0.000953626	0.000282556	0.00197789	0.000494473	0.00445025	0.00137746	0.00063575	0.000317875	0.000317875	0.000282556
k__Bacteria;p__Firmicutes;c__Clostridia;o__Clostridiales;f__Clostridiaceae;g__Clostridium	0.000423834	0.000176597	0.00445025	0.000565111	3.53195e-05	0	0	0	3.53195e-05	0.000141278	0	0	0	0	0	0	0	0	0	0	0	7.06389e-05
k__Bacteria;p__Firmicutes;c__Clostridia;o__Clostridiales;f__Clostridiaceae;g__SMB53	0	0	3.53195e-05	0	0	0	0	0	0	0	0	0	0	0	0	0	0	0	0	0	0	0
k__Bacteria;p__Firmicutes;c__Clostridia;o__Clostridiales;f__Dehalobacteriaceae;g__Dehalobacterium	3.53195e-05	0	0	0	3.53195e-05	3.53195e-05	0.000141278	0	0	0	0	0	3.53195e-05	3.53195e-05	3.53195e-05	0	3.53195e-05	7.06389e-05	3.53195e-05	0	7.06389e-05	3.53195e-05
k__Bacteria;p__Firmicutes;c__Clostridia;o__Clostridiales;f__Eubacteriaceae;g__Acetobacterium	0	3.53195e-05	0	0	0	0	0	0	0	0	0	0	0	0	0	0	0	0	0	0	0	0
k__Bacteria;p__Firmicutes;c__Clostridia;o__Clostridiales;f__Lachnospiraceae;Other	7.06389e-05	7.06389e-05	0.000317875	0.000847667	0.000247236	0.000494473	0.000388514	0.000105958	0.000317875	0.000141278	3.53195e-05	0	0.000211917	7.06389e-05	0.000282556	0.000247236	0.000105958	0.000211917	3.53195e-05	0.000105958	7.06389e-05	0.000105958
k__Bacteria;p__Firmicutes;c__Clostridia;o__Clostridiales;f__Lachnospiraceae;g__	0.0041677	0.00656942	0.0067107	0.00801752	0.015364	0.0138452	0.0127856	0.0155759	0.0110903	0.00953626	0.0195317	0.00529792	0.0143397	0.0105252	0.0171653	0.0368382	0.0250768	0.0239466	0.00914774	0.0255007	0.0246883	0.0255713
k__Bacteria;p__Firmicutes;c__Clostridia;o__Clostridiales;f__Lachnospiraceae;g__Anaerostipes	0	0	0	0	0	0	0	0	0	3.53195e-05	0	0	0	0	0	0	0	0	0	3.53195e-05	0	0
k__Bacteria;p__Firmicutes;c__Clostridia;o__Clostridiales;f__Lachnospiraceae;g__Blautia	0.00335535	0.00317875	0.0167414	0.0394165	0.0213683	0.0113022	0.00211917	0.000388514	0.00155406	0.00166001	0.000423834	0.00141278	0.000105958	0.000353195	3.53195e-05	7.06389e-05	3.53195e-05	0.000529792	0.000317875	0.000176597	3.53195e-05	0
k__Bacteria;p__Firmicutes;c__Clostridia;o__Clostridiales;f__Lachnospiraceae;g__Coprococcus	0.00250768	0.000317875	0.00328471	0.00632218	0.0014481	0.00187193	0.0027196	0.000423834	0.0094303	0.00215449	0.000529792	0.0016247	0.00819412	0.000247236	0.000847667	0.0010949	0.00105958	0.0010949	0.000282556	0.000282556	0.000812348	0.00201321
k__Bacteria;p__Firmicutes;c__Clostridia;o__Clostridiales;f__Lachnospiraceae;g__Dorea	0	0.000459153	0.000494473	0.00063575	0.00275492	0.000282556	0.000247236	0.000529792	0.0014481	0.000459153	0.000211917	0.000353195	0.000423834	3.53195e-05	0.000847667	0.000282556	0.000211917	0.000565111	3.53195e-05	0.000247236	0.000176597	0.000353195
k__Bacteria;p__Firmicutes;c__Clostridia;o__Clostridiales;f__Lachnospiraceae;g__Lachnospira	0	0	0	0	0	0	0	0	0	0	0	0	0	0	0	0	3.53195e-05	0	0	0	0	0
k__Bacteria;p__Firmicutes;c__Clostridia;o__Clostridiales;f__Lachnospiraceae;g__Oribacterium	0	0	0	0	3.53195e-05	0	3.53195e-05	0	0	0	0	0	0	0	0	0	0	0	0	0	0	0
k__Bacteria;p__Firmicutes;c__Clostridia;o__Clostridiales;f__Lachnospiraceae;g__Roseburia	0	0	0	0	0	0.00169533	0.00904178	0.000317875	3.53195e-05	3.53195e-05	0.000105958	0.000141278	0.000317875	7.06389e-05	7.06389e-05	0.000105958	0.000459153	3.53195e-05	3.53195e-05	0.000141278	0	3.53195e-05
k__Bacteria;p__Firmicutes;c__Clostridia;o__Clostridiales;f__Lachnospiraceae;g__[Ruminococcus]	0.000918306	0.0012715	0.00593367	0.00611027	0.00490941	0.00360259	0.00833539	0.0012715	0.0014481	0.00116554	0.00067107	0.00218981	0.00102426	0.00067107	0.00233108	0.00208385	0.00158938	0.00353195	0.000918306	0.00166001	0.00102426	0.000812348
k__Bacteria;p__Firmicutes;c__Clostridia;o__Clostridiales;f__Peptococcaceae;g__rc4-4	3.53195e-05	0	0	3.53195e-05	0	0	0	0	0	0	0	0	0	0	0	0	0	0	0	0	0	0
k__Bacteria;p__Firmicutes;c__Clostridia;o__Clostridiales;f__Peptostreptococcaceae;g__	0.00102426	0.000176597	0.0092537	0.00067107	0.000105958	0.000353195	7.06389e-05	0.000600431	0.000105958	0.000353195	0	0.000388514	0.000105958	0.000105958	0.000777028	3.53195e-05	0	0.000282556	7.06389e-05	0.000105958	7.06389e-05	0.000176597
k__Bacteria;p__Firmicutes;c__Clostridia;o__Clostridiales;f__Ruminococcaceae;Other	0.000141278	0.000282556	0.000317875	0.000141278	0.00067107	7.06389e-05	0.0023664	0.00102426	0.000565111	0.000812348	0.00204853	0.000459153	0.0012715	0.000706389	0.00063575	0.000600431	0.000529792	0.000459153	0.000353195	0.000565111	0.000847667	0.000600431
k__Bacteria;p__Firmicutes;c__Clostridia;o__Clostridiales;f__Ruminococcaceae;g__	0.0386042	0.0353901	0.0391693	0.0584537	0.0479285	0.0754071	0.0834599	0.105287	0.0429131	0.0592307	0.102886	0.0693321	0.0634338	0.102356	0.0643874	0.0538975	0.0438668	0.063787	0.0816233	0.0732173	0.0725815	0.0641401
k__Bacteria;p__Firmicutes;c__Clostridia;o__Clostridiales;f__Ruminococcaceae;g__Anaerotruncus	0.000388514	3.53195e-05	0.00226045	0.000565111	7.06389e-05	0.000777028	0.000317875	3.53195e-05	0	0.000141278	7.06389e-05	0.000105958	0	3.53195e-05	0	0	3.53195e-05	0	3.53195e-05	0	3.53195e-05	0
k__Bacteria;p__Firmicutes;c__Clostridia;o__Clostridiales;f__Ruminococcaceae;g__Oscillospira	0.016247	0.0356373	0.0310811	0.0266662	0.0834952	0.0265602	0.085014	0.0805637	0.0616325	0.0659414	0.123018	0.0350369	0.134355	0.0902412	0.0485996	0.0461625	0.0259245	0.0491294	0.0651644	0.0554162	0.0927136	0.0513545
k__Bacteria;p__Firmicutes;c__Clostridia;o__Clostridiales;f__Ruminococcaceae;g__Ruminococcus	0.00395578	0.00430897	0.00519196	0.00328471	0.00702857	0.00501536	0.0104546	0.0107371	0.00971285	0.0136686	0.0192138	0.0196729	0.00890051	0.011161	0.0105605	0.0141631	0.00794688	0.0159644	0.0230989	0.010066	0.0166355	0.0168121
k__Bacteria;p__Firmicutes;c__Clostridia;o__Clostridiales;f__[Mogibacteriaceae];Other	0	0	0	0.000105958	3.53195e-05	3.53195e-05	0	0	7.06389e-05	3.53195e-05	0	0	0	0	0	0	0	0	0	0	0	0
k__Bacteria;p__Firmicutes;c__Clostridia;o__Clostridiales;f__[Mogibacteriaceae];g__	3.53195e-05	0	0.000247236	0.000211917	0.000247236	3.53195e-05	0.000105958	0.000176597	0.000459153	0.000317875	0.000211917	7.06389e-05	0	0.000211917	3.53195e-05	0.000388514	0.000565111	3.53195e-05	3.53195e-05	0.000141278	0.000282556	0.000141278
k__Bacteria;p__Firmicutes;c__Clostridia;o__Clostridiales;f__[Mogibacteriaceae];g__Anaerovorax	0	0	0	0	0	0	0	0	0	0	0	0	0	3.53195e-05	0	0	0	0	0	0	0	0
k__Bacteria;p__Firmicutes;c__Erysipelotrichi;o__Erysipelotrichales;f__Erysipelotrichaceae;g__	0.000105958	7.06389e-05	0	3.53195e-05	0	0	0	0	0	0	0	0	3.53195e-05	0	0	0	0	0	0	0	0	0
k__Bacteria;p__Firmicutes;c__Erysipelotrichi;o__Erysipelotrichales;f__Erysipelotrichaceae;g__Allobaculum	0	3.53195e-05	3.53195e-05	0.000141278	0.000105958	3.53195e-05	0.000105958	7.06389e-05	7.06389e-05	7.06389e-05	0	7.06389e-05	0.000176597	7.06389e-05	0.000105958	0.000282556	0.000247236	3.53195e-05	0.000105958	0.000105958	3.53195e-05	0
k__Bacteria;p__Firmicutes;c__Erysipelotrichi;o__Erysipelotrichales;f__Erysipelotrichaceae;g__[Eubacterium]	0.000176597	0	3.53195e-05	0.000105958	0.000282556	0.000141278	0	0	0	0	0	0	0	0	0	0	0	0	0	3.53195e-05	0	0
k__Bacteria;p__Proteobacteria;c__Alphaproteobacteria;o__;f__;g__	0	0	0	0	0	0	0	7.06389e-05	0.000176597	7.06389e-05	0	0	3.53195e-05	0	0	0	0	0	0	0	0	0
k__Bacteria;p__Proteobacteria;c__Alphaproteobacteria;o__RF32;f__;g__	0.002543	0.0145163	0.00738177	0.0150814	0.0135627	0.0394518	0.0232049	0.0105605	0.00374386	0.00724049	0.00483877	0.00233108	0.00158938	0.00275492	0.0160704	0.0301275	0.0146929	0.0167061	0.00752305	0.007629	0.00724049	0.0285028
k__Bacteria;p__Proteobacteria;c__Alphaproteobacteria;o__Rhodospirillales;f__Acetobacteraceae;g__	0	0	0	0	0	0	0	0	0	0	0	7.06389e-05	0	0	0	0	0	0	0	0	0	0
k__Bacteria;p__Proteobacteria;c__Betaproteobacteria;o__Burkholderiales;f__;g__	0	0	7.06389e-05	0	0	0	0	0	0	0	0	0	0	0	0	0	0	0	0	0	0	0
k__Bacteria;p__Proteobacteria;c__Betaproteobacteria;o__Burkholderiales;f__Alcaligenaceae;g__Sutterella	0.000494473	0.000211917	0.000247236	0.000565111	0.000388514	0.000211917	0.000105958	0.000353195	0.000706389	0.00169533	0.000105958	0.000812348	0.000777028	0.000176597	0	0.000105958	0.00102426	0.000812348	0.000459153	0.000459153	0.000211917	0.000353195
k__Bacteria;p__Proteobacteria;c__Deltaproteobacteria;o__Desulfovibrionales;f__Desulfovibrionaceae;g__	0.000176597	0.000317875	0.000176597	7.06389e-05	0.000600431	3.53195e-05	0.00116554	0.00137746	0.000777028	0.000459153	0.000777028	0.000388514	0.0010949	0.00116554	0.00190725	0.00293152	0.00120086	0.000918306	0.000565111	0.00155406	0.00222513	0.00113022
k__Bacteria;p__Proteobacteria;c__Deltaproteobacteria;o__Desulfovibrionales;f__Desulfovibrionaceae;g__Bilophila	0	0	0	0	0	0	0	0	0	0	0	0	3.53195e-05	0	0	0	0	0	0	0	0	0
k__Bacteria;p__Proteobacteria;c__Deltaproteobacteria;o__Desulfovibrionales;f__Desulfovibrionaceae;g__Desulfovibrio	0	0	0	0	0	0	0	0	0	0	0	0	0	3.53195e-05	0	0	0.000105958	3.53195e-05	0	0	7.06389e-05	0
k__Bacteria;p__Proteobacteria;c__Gammaproteobacteria;o__Enterobacteriales;f__Enterobacteriaceae;Other	0	0	0	3.53195e-05	0	0	0	0	0	0	0	0	0	0	0	0	0	0	0	0	0	0
k__Bacteria;p__Proteobacteria;c__Gammaproteobacteria;o__Enterobacteriales;f__Enterobacteriaceae;g__	0.00158938	0.00158938	0.00519196	0.00250768	0.000423834	0.000141278	0.000105958	7.06389e-05	0.000247236	0.000282556	3.53195e-05	0.000105958	0.000141278	0.000211917	0	3.53195e-05	0	0.000317875	3.53195e-05	0	3.53195e-05	3.53195e-05
k__Bacteria;p__Proteobacteria;c__Gammaproteobacteria;o__Enterobacteriales;f__Enterobacteriaceae;g__Shigella	0	0	3.53195e-05	0	0	0	0	0	0	0	0	0	0	0	0	0	0	0	0	0	0	0
k__Bacteria;p__TM7;c__TM7-3;o__CW040;f__F16;g__	0	7.06389e-05	7.06389e-05	0.000459153	0.000918306	0	0.000141278	3.53195e-05	7.06389e-05	0.000141278	0.000353195	3.53195e-05	0.000423834	0.000282556	0.000141278	0.000282556	0.000317875	0.000211917	0.000247236	0.000317875	0.00063575	0.000423834
k__Bacteria;p__Tenericutes;c__Mollicutes;o__Anaeroplasmatales;f__Anaeroplasmataceae;g__Anaeroplasma	0	0	0	0	0	0	0	0.000211917	0	7.06389e-05	0.000105958	3.53195e-05	0	0.000388514	7.06389e-05	0.00173065	0.00063575	0.000105958	7.06389e-05	0.000494473	0.0023664	0.000141278
k__Bacteria;p__Tenericutes;c__Mollicutes;o__RF39;f__;g__	0	0	0	0	3.53195e-05	0	0	0	0	0	0	0	0	0	0	0	0	0	0	0	3.53195e-05	0
k__Bacteria;p__Verrucomicrobia;c__Verrucomicrobiae;o__Verrucomicrobiales;f__Verrucomicrobiaceae;g__Akkermansia	0.00296684	0.0962455	0.103945	0.0192844	0.0707096	0.0147635	0.0247943	0.11832	0.0510719	0.0429838	0.0556988	0.063575	0.0110197	0.0975877	0.187228	0.177904	0.0447144	0.131318	0.101967	0.0795041	0.198036	0.0701445

## Sheet: Table S8
Table S8: Alpha diversity indexes of the mice gut microbiota.
	chao1	shannon	PD_whole_tree	observed	simpson	ACE
WT1	9747.62	5.86989	120.077	2336	0.932809	10733.4
WT2	8485.92	6.16628	119.278	2316	0.943229	9769.76
WT3	8383.92	6.28491	117.283	2247	0.957052	9461.42
WT4	11642.6	6.34332	135.362	2620	0.952419	13261.5
WT5	11430.6	5.88925	120.088	2343	0.934004	12339.1
WT6	10716.3	6.24921	122.3	2382	0.947924	10719.6
WT7	8785.26	5.9245	118.21	2292	0.931417	10179.1
WT8	9833.75	6.45173	132.517	2553	0.957738	11599.4
KO11	13104.4	5.33877	118.842	2299	0.888147	14180.7
KO12	14735.2	5.08544	109.817	2105	0.895045	14759.8
KO13	12751.4	5.36399	119.597	2196	0.893611	13130
KO14	16244	5.21995	125.669	2377	0.854421	17059
KO15	12853.8	5.39168	121.538	2268	0.871245	13688.5
KO16	11314.3	5.43627	116.336	2190	0.901695	12844.4
KO17	9975.3	6.01373	122.738	2355	0.934743	10385.1
KOE21	9749.92	5.98079	124.581	2362	0.933608	10003.9
KOE22	11703.8	5.672	132.905	2547	0.878083	12233.8
KOE23	10928.8	5.96847	135.638	2620	0.91074	11699.8
KOE24	9428.01	6.06156	122.528	2336	0.945069	9963.68
KOE25	9887.64	5.16306	112.257	2100	0.863162	10481.8
KOE26	13962.7	5.75721	126.834	2455	0.934958	13123.8
KOE27	9282.26	6.03268	124.307	2401	0.945731	10732
